# Supplementary material for: Genome-wide identification of starch phosphorylase gene family in Rosa chinensis and expression in response to abiotic stress
Source: Sci Rep. 2024 Jun 17;14:13917. doi: 10.1038/s41598-024-64937-1 (PMC11183051; doi:10.1038/s41598-024-64937-1)
Supplement: Supplementary file 1 — Supplementary Tables. [file 41598_2024_64937_MOESM1_ESM.xlsx]

## Sheet: S1
Table S1: The Phos identified from 17 species
	Chromosome	Start	End	Length	CDS number	strand	raw gene name	new gene name	Merged	Reference
>Rosa_chinensis_Old_Blush										Raymond, O. et al. The Rosa genome provides new insights into the domestication of modern roses. Nat. Genet. 50(6), 772-777 (2018).	https://www.rosaceae.org/rosaceae_downloads/Rosa_chinensis/Rchinensis_Old_Blush_homozygous_genome-v2.0/assembly/Rosa_chinensis_Old_Blush_homozygous_genome-v2.0.fna.gz
	Chr2g	81047080	81053890	990	15	-	Chr2g0166331	Rco2g0166331
	Chr4g	61312231	61317692	997	14	-	Chr4g0438671	Rco4g0438671
	Chr5g	6027822	6035191	821	22	-	Chr5g0009141	Rco5g0009141
	Chr5g	74290645	74296275	835	15	-	Chr5g0068321	Rco5g0068321
>Fragaria_vesca										Edger, P.P. et al. Single-molecule sequencing and optical mapping yields an improved genome of woodland strawberry (Fragaria vesca) with chromosome-scale contiguity. GigaScience 7, gix124 (2018).	https://www.rosaceae.org/rosaceae_downloads/Fragaria_vesca/Fvescagenome.v4.0.a1/assembly/Fragaria_vesca_v4.0.a1.fasta.gz (accessed on 1 January 2018)
	Fvb3	5051787	5059541	1052	24	+	FvH4_3g08650.1	FvH3g08650
	Fvb3	32467533	32473283	838	16	-	FvH4_3g37910.1	FvH3g37910
	Fvb4	30039809	30044899	1080	15	-	FvH4_4g30370.1	FvH4g30370
	Fvb6	35877978	35885393	1025	15	-	FvH4_6g47260.1	FvH6g47260
>Rosa_rugosa										Chen, F. et al. A chromosome-level genome assembly of rugged rose (Rosa rugosa) provides insights into its evolution, ecology, and floral characteristics. Hortic. Res. 8, 141 (2021).	https://www.rosaceae.org/rosaceae_downloads/Rosa_rugosa/Rosa_rugosa_v1.0/assembly/Rosa_rugosa_genome.fasta.gz (accessed on 31 August 2021)
	Chr1	39981157	39986041	960	14	-	Chr1.3846	Rru1g3846
	Chr5	12076367	12081245	835	15	+	Chr5.1203	Rru5g1203
	Chr5	69019056	69026544	1015	22	+	Chr5.6300	Rru5g6300
	Chr6	60547451	60553722	1009	15	-	Chr6.6282	Rru6g6282
>Rubus_chingii_Hu										Wang, L. et al. The chromosome-scale reference genome of Rubus chingii Hu provides insight into the biosynthetic pathway of hydrolyzable tannins. Plant J. 107(5), 1466-1477 (2021).	https://www.rosaceae.org/rosaceae_downloads/Rubus_chingii/rubus_chingii_v1/assembly/Rubus_chingii_Hu_fina.fa.gz
	LG03	2563601	2571385	971	23	-	LG03.542	Rcg03g542
	LG03	32845051	32849941	839	15	-	LG03.4654	Rcg03g4654
	LG04	3248450	3255547	927	14	+	LG04.624	Rcg04g624
	LG06	2879515	2885467	912	13	+	LG06.577	Rcg06g577
>Malus_x_domestica_HFTH1										Zhang, L. et al. A high-quality apple genome assembly reveals the association of a retrotransposon and red fruit colour. Nat Commun. 10(1), 1494 (2019).	https://www.rosaceae.org/rosaceae_downloads/Malus_x_domestica/Malus_x_domestica_HFTH1_v1.0.a1/assembly/HFTH1.all.chr.fa.gz
	Chr03	6447359	6453333	846	15	+	HF40192-RA	HF03G40192
	Chr09	4277969	4283914	1005	15	+	HF33372-RA	HF09G33372
	Chr10	39045146	39053013	1076	23	+	HF18040-RA	HF10G18040
	Chr11	6912443	6917778	846	15	+	HF34437-RA	HF11G34437
	Chr16	4481222	4486196	952	15	-	HF07574-RA	HF16G07574
	Chr17	4532811	4538247	960	15	+	HF38610-RA	HF17G38610
>Pyrus_pyrifolia										Shirasawa, K. Itai, A. Isobe, S. Chromosome-scale genome assembly of Japanese pear (Pyrus pyrifolia) variety 'Nijisseiki'. DNA Res. 28(2), dsab001 (2021).	https://www.rosaceae.org/rosaceae_downloads/Pyrus_pyrifolia/ppyrifolia_v1.0/assembly/PPY_r1.0.pmol.fasta.gz (accessed on 11 January 2021)
	chr03	6154702	6160249	827	15	+	Ppy03g0755	Ppy03g0755
	chr09	3344656	3350525	1028	15	+	Ppy09g0523	Ppy09g0523
	chr10	17580585	17588212	1012	22	+	Ppy10g1641	Ppy10g1641
	chr11	5385447	5390857	846	15	+	Ppy11g0658	Ppy11g0658
	chr16	3542292	3547290	944	17	-	Ppy16g0533	Ppy16g0533
	chr17	3682002	3687347	956	15	+	Ppy17g0535	Ppy17g0535
>Prunus_persica_Zhongyoutao14										Lian, X. et al. De novo chromosome-level genome of a semi-dwarf cultivar of Prunus persica identifies the aquaporin PpTIP2 as responsible for temperature-sensitive semi-dwarf trait and PpB3-1 for flower type and size. Plant Biotechnol. J. 20(5), 886-902 (2022).	https://www.rosaceae.org/rosaceae_downloads/Prunus_persica/Ppersica_Zhongyoutao14_v1.0/assembly/CN14.genome.fa.gz
	G1	29237746	29242223	812	12	+	Pp01G035270	Pp01G035270
	G3	25001712	25008663	843	14	-	Pp03G031040	Pp03G031040
	G4	2628854	2637390	1012	22	-	Pp04G004850	Pp04G004850
	G6	4217990	4224270	846	15	+	Pp06G035310	Pp06G035310
>Crataegus_pinnatifida										Zhang, T. et al. Cultivated hawthorn (Crataegus pinnatifida var. major) genome sheds light on the evolution of Maleae (apple tribe). J. Integr. Plant Biol. 64(8), 1487-1501 (2022).	https://www.rosaceae.org/rosaceae_downloads/Crataegus_pinnatifida/hawthorn_v1/assembly/hawthorn.LG.fasta.gz
	LG03	47794197	47801721	1012	22	+	LG03.2283	Cpi03g2283
	LG05	32535035	32540324	846	15	+	LG05.1591	Cpi05g1591
	LG06	42522843	42528296	953	15	+	LG06.1676	Cpi06g1676
	LG08	39315039	39320342	960	15	-	LG08.1703	Cpi08g1703
	LG11	7711768	7717799	846	15	+	LG11.526	Cpi11g526
	LG13	5037872	5040287	392	6	+	LG13.547	Cpi13g547	merged
	LG13	5040323	5043662	601	10	+	LG13.548	Cpi13g548
	LG13	5037872	5043659	1005	16	+			Cpi13g547m
>Ziziphus_jujuba										Shen, L.Y. et al. Chromosome-Scale Genome Assembly for Chinese Sour Jujube and Insights Into Its Genome Evolution and Domestication Signature. Front. Plant Sci. 12, 773090 (2021).	https://ftp.ncbi.nlm.nih.gov/genomes/all/GCF/020/796/205/GCF_020796205.1_ASM2079620v1/GCF_020796205.1_ASM2079620v1_genomic.fna.gz
	Chr1	23626582	23639291	1003	22	-	Zijuj01G0159700	Zju01G0159700
	Chr2	7224206	7230827	865	17	+	Zijuj02G0058900	Zju02G0058900
	Chr4	4149509	4156036	974	15	+	Zijuj04G0050700	Zju04G0050700
>Vitis_vinifera										Zhou, Y. et al. The population genetics of structural variants in grapevine domestication. Nat. Plants 5(9), 965-979 (2019).	https://ftp.ncbi.nlm.nih.gov/genomes/all/GCF/0 00/003/745/GCF_000003745.3_12X/GCF_000003745.3_12X_genomic.fna.gz (accessed on 7 November 2019)
	Chr1	649077	654363	960	15	-	LOC100257811	Vv01G100257811
	Chr6	6814137	6829322	843	16	-	LOC100251865	Vv06G100251865
	Chr10	1508177	1557043	1000	22	-	LOC100264186	Vv10G100264186
	Chr14	30082457	30107205	982	15	+	LOC100245621	Vv14G100245621
>Medicago_truncatula										Pecrix, Y. et al. Whole-genome landscape of Medicago truncatula symbiotic genes. Nat. Plants 4(12), 1017-1025 (2018).	https://ftp.ncbi.nlm.nih.gov/genomes/all/GCF/003/473/485/GCF_003473485.1_MtrunA17r5.0-ANR/GCF_003473485.1_MtrunA17r5.0-ANR_genomic.fna.gz
	Chr2	4141424	4155985	989	22	-	LOC11443309	Mt2G11443309
	Chr3	28083737	28090426	840	15	-	LOC25490769	Mt3G25490769
	Chr4	40206031	40213515	981	15	+	LOC11445705	Mt4G11445705
	Chr6	4595392	4604957	1010	16	+	LOC25480821	Mt6G25480821
>Cannabis_sativa										Gao, S. et al. A high-quality reference genome of wild Cannabis sativa. Hortic. Res. 7(1), 73 (2020).	https://ftp.ncbi.nlm.nih.gov/genomes/all/GCF/900/626/175/GCF_900626175.2_cs10/GCF_900626175.2_cs10_genomic.fna.gz
	Chr2	81013119	81013121	847	15	-	LOC115718920	Csa2G115718920
	Chr7	22684635	22684637	1000	15	-	LOC115696998	Csa7G115696998
	Chr8	56545784	56545786	847	15	-	LOC115700460	Csa8G115700460
>Malus_prunifolia_Fupingqiuzi										Li, Z. et al. Chromosome-scale reference genome provides insights into the genetic origin and grafting-mediated stress tolerance of Malus prunifolia. Plant Biotechnol. J. 20(6), 1015-1017 (2022).	https://www.rosaceae.org/rosaceae_downloads/Malus_prunifolia/crabapple_Fupingqiuzi_v1/assembly/Malus_prunifolia_Fupingqiuzi.genome_sequence.fasta.gz
	Chr03	7844249	7851246	847	15	-	MP03G1064400.1	MP03G1064400
	Chr09	4912372	4918709	1006	15	+	MP09G1060600.1	MP09G1060600
	Chr10	45026281	45034561	1013	22	+	MP10G1259600.1	MP10G1259600
	Chr11	8945518	8954330	964	18	-	MP11G1069400.1	MP11G1069400
	Chr11	9058719	9064427	847	15	+	MP11G1070700.1	MP11G1070700
	Chr16	5099537	5103390	782	11	-	MP16G1059300.1	MP16G1059300	merged
	Chr16	5098415	5099075	165	3	-	MP16G1059400.1	MP16G1059400
	Chr16	5098418	5103390	952	15	-			MP16G1059300m
	Chr17	5729321	5734702	961	15	+	MP17G1059000.1	MP17G1059000
>Potentilla micrantha										Buti, M. et al. The genome sequence and transcriptome of Potentilla micrantha and their comparison to Fragaria vesca (the woodland strawberry). Gigascience 7(4), 1-14 (2018).	https://www.rosaceae.org/rosaceae_downloads/Potentilla_micrantha/Pmicrantha-draft.v1.0/assembly/Potentilla_draft_genome.fasta.gz (accessed on 4 May 2018)
	Contig150	451296	456586	901	16	+	28039_g	Pmi28039g
	Contig209	477444	488888	1309	22	-	31476_g	Pmi31476g
	Contig663	263889	268573	983	14	+	3486_g	Pmi3486g
	Contig933	112231	126863	1479	30	-	11273_g	Pmi11273g
>Oryza sativa											https://ftp.ncbi.nlm.nih.gov/genomes/all/GCF/001/433/935/GCF_001433935.1_IRGSP-1.0/GCF_001433935.1_IRGSP-1.0_genomic.fna.gz
	Chr1	36670235	36676509	841	15	-	LOC4324810	OsPho2		Chen, L. et al. Cytosolic disproportionating enzyme2 is essential for pollen germination and pollen tube elongation in rice. Plant Physiol. 191(1), 96-109 (2023).
	Chr3	31332021	31339259	978	15	-	LOC4334171	OsPho1		Satoh, H. et al. Mutation of the plastidial alpha-glucan phosphorylase gene in rice affects the synthesis and structure of starch in the endosperm. Plant Cell 20(7), 1833-49 (2008).
>Arabidopsis thaliana											https://ftp.ncbi.nlm.nih.gov/genomes/all/GCF/000/001/735/GCF_000001735.4_TAIR10.1/GCF_000001735.4_TAIR10.1_genomic.fna.gz
	Chr3	17301625	17306111	841	15	-	AT3G46970/PHS2	AT3G46970		Schopper, S. et al. Arabidopsis cytosolic alpha-glycan phosphorylase, PHS2, is important during carbohydrate imbalanced conditions. Plant Biol. (Stuttg) 17(1), 74-80 (2015).
	Chr3	11252871	11257587	962	15	+	AT3G29320/PHS1	AT3G29320		Zeeman, S. C. et al. Plastidial alpha-glucan phosphorylase is not required for starch degradation in Arabidopsis leaves but has a role in the tolerance of abiotic stress. Plant Physiol. 135(2), 849-58 (2004).
>Maize_B73_V5											https://ftp.ncbi.nlm.nih.gov/genomes/all/GCF/902/167/145/GCF_902167145.1_Zm-B73-REFERENCE-NAM-5.0/GCF_902167145.1_Zm-B73-REFERENCE-NAM-5.0_genomic.fna.gz
	Chr1	284920789	284929242	984	15	-	pho1	Mzpho1		Yu, G. et al. Comparative Study of Starch Phosphorylase Genes and Encoded Proteins in Various Monocots and Dicots with Emphasis on Maize. Int. J. Mol. Sci. 23(9), 4518 (2022).
	Chr3	184015626	184027280	838	15	+	LOC100285259	Mzpho2		Yu, G. et al. Comparative Study of Starch Phosphorylase Genes and Encoded Proteins in Various Monocots and Dicots with Emphasis on Maize. Int. J. Mol. Sci. 23(9), 4518 (2022).

## Sheet: S2
Table S2: Functional Phos in different species.
PHOs	Species	Orders	Protein ID	Reference(s)
XP_005717739	Chondrus crispus	Gigartinales	XP_005717739	NCBI
LOC102596766	Solanum tuberosum	Tubiflorae	NP_001275215	NCBI
OsPho1	Oryza sativa	Poales	XP_015631420	NCBI
OsPho2	Oryza sativa	Poales	XP_015621275	NCBI
PHS1	Arabidopsis thaliana	Brassicales	NP_189578	NCBI
PHS2	Arabidopsis thaliana	Brassicales	NP_190281	NCBI
LOC106770459	Vigna radiata	Fabales	XP_022642216	NCBI
PHSH	Triticum aestivum	Poales	XP_044350912	NCBI
LOC9661856	Selaginella moellendorffii	Selaginellales	XP_024518506	NCBI
LOC126582711	Malus sylvestris	Rosales	XP_050102844	NCBI

## Sheet: S3
Table S3 Transcriptome of R. chinensis
	BioProject numbers	SRA numbers	Details	Numbers
Drought treatment	PRJNA722055	SRR14241055	rose growed in normal	GCK_1
		SRR14241054	rose growed in normal	GCK_2
		SRR14241048	rose growed in normal	GCK_3
		SRR14241047	rose growed in drought 30 days	GH30_1
		SRR14241046	rose growed in drought 30 days	GH30_2
		SRR14241045	rose growed in drought 30 days	GH30_3
		SRR14241044	rose growed in drought 60 days	GH60_1
		SRR14241043	rose growed in drought 60 days	GH60_2
		SRR14241042	rose growed in drought 60 days	GH60_3
		SRR14241041	rose growed in drought 90 days	GH90_1
		SRR14241053	rose growed in drought 90 days	GH90_2
		SRR14241052	rose growed in drought 90 days	GH90_3
Salt treatment	PRJNA689657	SRR13363933	Old Blush leaf under salt stress 0hour sample replicate1	YCK_1
		SRR13363932	Old Blush leaf under salt stress 0hour sample replicate2	YCK_2
		SRR13363929	Old Blush leaf under salt stress 0hour sample replicate3	YCK_3
		SRR13363928	Old Blush leaf under salt stress 2hour sample replicate1	YT02_1
		SRR13363927	Old Blush leaf under salt stress 2hour sample replicate2	YT02_2
		SRR13363926	Old Blush leaf under salt stress 2hour sample replicate3	YT02_3
		SRR13363925	Old Blush leaf under salt stress 24hour sample replicate1	YT24_1
		SRR13363924	Old Blush leaf under salt stress 24hour sample replicate2	YT24_2
		SRR13363923	Old Blush leaf under salt stress 24hour sample replicate3	YT24_3
		SRR13363922	Old Blush leaf under salt stress 48hour sample replicate1	YT48_1
		SRR13363931	Old Blush leaf under salt stress 48hour sample replicate2	YT48_2
		SRR13363930	Old Blush leaf under salt stress 48hour sample replicate3	YT48_3
Heat treatment	PRJNA473465	SRR7293284	0h heat treatment of Rosa chinensis leaf	HCK_1
		SRR7293285	0h heat treatment of Rosa chinensis leaf	HCK_2
		SRR7293286	0h heat treatment of Rosa chinensis leaf	HCK_3
		SRR7293281	2h heat treatment of Rosa chinensis leaf	Hot02_1
		SRR7293274	2h heat treatment of Rosa chinensis leaf	Hot02_2
		SRR7293275	2h heat treatment of Rosa chinensis leaf	Hot02_3
		SRR7293276	6h heat treatment of Rosa chinensis leaf	Hot06_1
		SRR7293277	6h heat treatment of Rosa chinensis leaf	Hot06_2
		SRR7293272	6h heat treatment of Rosa chinensis leaf	Hot06_3
		SRR7293273	12h heat treatment of Rosa chinensis leaf	Hot12_1
		SRR7293282	12h heat treatment of Rosa chinensis leaf	Hot12_2
		SRR7293283	12h heat treatment of Rosa chinensis leaf	Hot12_3
Hormone treatment	PRJNA522664	SRR8607497	mock for all plant hormone dissolved in water replicate 1	PCK_1
		SRR8607496	mock for all plant hormone dissolved in water replicate 2	PCK_2
		SRR8607499	mock for all plant hormone dissolved in water replicate 3	PCK_3
		SRR8607483	Bottle inserts processing 24h with 100uM ABA replicate 1	ABA_1
		SRR8607482	Bottle inserts processing 24h with 100uM ABA replicate 2	ABA_2
		SRR8607481	Bottle inserts processing 24h with 100uM ABA replicate 3	ABA_3
		SRR8607503	Bottle inserts processing 24h with 100uM SA replicate 1	SA_1
		SRR8607504	Bottle inserts processing 24h with 100uM SA replicate 2	SA_2
		SRR8607501	Bottle inserts processing 24h with 100uM SA replicate 3	SA_3
		SRR8607508	Bottle inserts processing 24h with 50uM JA replicate 1	JA_1
		SRR8607505	Bottle inserts processing 24h with 50uM JA replicate 2	JA_2
		SRR8607506	Bottle inserts processing 24h with 50uM JA replicate 3	JA_3

## Sheet: S4
Table S4: Sequence information of primers
Primer name	Sequence
GAPDH-F	GCTGGCAGGTATCCTTTCTG
GAPDH-R	GGCGACAATATCAGCCAAGT
Chr2g0166331-F	GAGCCTAAGAAGAAACCCATAGAG
Chr2g0166331-R	CTGCATGACCACCTACAACA
Chr4g0438671-F	GCGTCCCACAGAAGAAGATAAG
Chr4g0438671-R	GAGAGAGAGAGAGAGAGAGAGAG
Chr5g0009141-F	GAACCCTGGAGAATTGGTAGAAG
Chr5g0009141-R	GCCCATAAGCGGAGAGTAATG
Chr5g0068321-F	AGAGCGGAAGAAAGCAACTC
Chr5g0068321-R	TCGTTCACCAGCTTCACTATTC

## Sheet: S5
Table S5 Expression and Physicochemical properties of 4 Phos in Rosa chinensis
> Physicochemical properties
>Rosa_chinensis_Old_Blush	Gene_ID	Molecular weight	Theoretical pI	instability index	Aliphatic index	GRAVY	subcellular localization
	Rco2g0166331	112211	5.74	43.07	84.42	-0.417	mitochondrion
	Rco4g0438671	113176	6.12	42.09	83.33	-0.386	chloroplast
	Rco5g0009141	93341.5	5.4	36.7	91.33	-0.213	cytoplasm
	Rco5g0068321	95005.2	6.86	35.89	82.85	-0.439	cytoplasm
>Transcriptome expression
	Drought treatments	GCK_1	GCK_2	GCK_3	GH30_1	GH30_2	GH30_3	GH60_1	GH60_2	GH60_3	GH90_1	GH90_2	GH90_3
	Chr2g0166331	1115	4404	952	1298	1839	1762	1715	1449	1782	151	78	111
	Chr4g0438671	4551	2927	4417	5755	8205	5552	2983	3561	3221	156	50	45
	Chr5g0009141	227	477	308	958	1012	1032	826	1000	950	204	147	129
	Chr5g0068321	14987	22003	12758	9651	11952	12351	9676	10338	10201	1398	983	1050
	Salt treatments	YCK_1	YCK_2	YCK_3	YT02_1	YT02_2	YT02_3	YT24_1	YT24_2	YT24_3	YT48_1	YT48_2	YT48_3
	Chr2g0166331	3220	367	902	6280	1169	5157	30	706	93	155	176	556
	Chr4g0438671	4047	1899	4447	6520	2021	3271	336	4271	792	428	256	5110
	Chr5g0009141	386	142	254	641	198	513	109	342	176	161	154	301
	Chr5g0068321	25545	6932	12878	44566	19081	34210	1227	7106	1337	1390	2681	5858
	High temperature treatments	HCK_1	HCK_2	HCK_3	Hot02_1	Hot02_2	Hot02_3	Hot06_1	Hot06_2	Hot06_3	Hot12_1	Hot12_2	Hot12_3
	Chr2g0166331	6517	8458	4499	2242	983	2517	323	2302	459	5434	10322	5047
	Chr4g0438671	8088	17804	9275	4106	3260	3443	1598	3950	2934	6530	9895	5502
	Chr5g0009141	434	1051	402	103	98	249	34	91	98	332	381	314
	Chr5g0068321	38029	42152	33501	5837	2913	3590	1194	2434	1596	11938	11669	9427
	Phytohormone treatments	PCK_1	PCK_2	PCK_3	ABA_1	ABA_2	ABA_3	JA_1	JA_2	JA_3	SA_1	SA_2	SA_3
	Chr2g0166331	315	199	147	205	172	146	369	450	469	376	381	375
	Chr4g0438671	312	149	169	149	104	170	170	440	239	263	385	346
	Chr5g0009141	33	15	30	4	15	26	28	45	37	23	27	62
	Chr5g0068321	978	687	695	776	599	622	1829	2235	2104	1862	1893	2257

## Sheet: S6
Table S6 Protein sequences of starch phosphorylase
>Rco2g0166331
MAVSQFSCSGAMESLHYKSQSKLIDFGSRRSFSSRLLLARTLNLNPRTHRSRHRRSVLVTNVIKDPDVAQENTGSSFTPDAVSVASSIKYHAEFTPSFSPEKFELPKAYFATAQSVRDALIVNWNATNEYYEKLHVKQAYYLSMEFLQGRALLNAVGNLELAGAYAEALSKLGHKLETVADQEPDAALGNGGLGRLASCFLDSLATLNYPAWGYGLRYKYGLFKQRITKDGQEEVAEDWLELGNPWEIVRNDVSYHVKFYGNVATGSDGKRHWIGGEDIEAVAYDVPIPGYKTKTTINLRLWSTKAPSEDFDLYSFNSGEHTKACEALANAEKICYVLYPGDDSLEGKTLRLKQQYTLCSASLQDIVARFERRSGTNLNWEEFPEKVAVQMNDTHPTLC…
>Rco4g0438671
MRPTEEDKQTKKQNPLALSFTHFPNNLLLSLSLSLSLCVRELRRAMAAIPFSATSKPSKSATHSTFISSFIAGSNHIGRHSRLFLISTSGSVSGRARRKLCVKNVAASDQKQEPKDVATREDSASISSIIKYHAEFTPCFSMESFGLPKAFYATAESVRDMLIINWNTTYEYCEKLNVKRAYYLSMEYLQGRALLNAIGNLELSGPYAEALEKLGHSLEDVARQEPDAALGNGGLGRLASCFLDSLATQNYPAWGYGLRYKYGLFKQHITKDGQEEVAENWLEMGNPWEIPRNDVTYPVKFYGEVISGPDGKKQWVGGDNVTAVAYDVPIPGYKTKTTINLRLWSTKAAPAEFDLHAFNTGEHAKAYAAIKNAEKICYILYPGDETMEGKSLRLKQQYT…
>Rco5g0009141
MFGLMDGFLKNDPISLQKDILYHVEYTVARSRFSFDDFEAYQALAHSVRDRLIERSHDTQLFFKRKDPKRVYFLSLEFLMGRSLSNSVINLGIRDQYAEALSQLGFEFEVLAEQEGDAALGNGGLARLSACQMDSMATLDYPAWGYGLRYQYGLFRQVILDGIQHEQPDFWLNFGNPWETERVHVTYPVKFYGTVEEEILNGEKCNVWNPGELVEAVAYDNPIPGYGTRNTITLRLWAGKPSDQRDMEAFNTGDYINALVSRQKAENISSVLYPDDRSYQGKELRLKQQYFFVSASIQDIIRRFKDAHSNFDEFPDKVALQLNDTHPSLAIVEVMRVLVDEEHLDWHKAWDIVCKLFSFTIHAVIAEGLEKIPVDLLGSLLPRHLQIIYDINFNFVEEL…
>Rco5g0068321
MEKPKGEASKIPAAANPLAEEPTKIASNINYHANFSPHFSPFKFEPEQAYYATAESVRDRLIRNWNETYLHFHRKNPKQTYYLSMEYLQGRALTNAIGNLNVQSAYAEALNKLGHELENITEQEKDAALGNGGLGRLASCFLDSMATLNLPAWGYGLRYRYGLFKQRIGKDGQEETAEDWLEKFSPWEVVRHDVVYPVRFFGHVHVNPDGSRKWVDGEVLQALAYDVPIPGYKTKNTISLRLWDAKASSEDFNLFKFNDGQYEPAAQLHSRAQQICAVLYPGDATEEGKLLRLKQQFFLCSASLQDIIFRFKERKQGAELKWSEFPTKVAVQMNDTHPTLAIPELMRLLLDEEGLGWDEAWDVTTRTVAYTNHTVLPEALEKWSQTVMWKLLPRHMEII…
>FvH3g08650
MSILPSRFLTIPHHPSLAFSHYSPPPLLQTVPRSSLFHAPSNVPRPLRASATSPSSSSSSVTVENSSDSESDAASGGAPATLFVIRARNRIGLLGIITRVFNVLGLRVEKATVEFEGDFFVKRFFVTDSRGARIEDRDSLDRIQKALLDAIDDCAGTVSAGPTTTRGVVVRRPGLGLGSGDRAAKAERMFGLMDGFLKNDPISLQKDILYHVEYTVARSRFSFDDFEAYQALAHSVRDRLIERSHDTQLYFKRKDPKRVYFLSLEFLMGRSLSNSVINLGIRDQYAEALSQLGFEFEVLAEQEGDAALGNGGLARLSACQMDSMATLDYPAWGYGLRYQYGLFRQVILDGFQHEQPDFWLNFGNPWETERVHVTYPVKFYGTVDEEIVNGEKCNVWNPG…
>FvH3g37910
MAKPNREASKIPAAANPLAEEPTKIASNINYHANFSPHFSPFKFESEQAYYATAESVRDRLIQNWNETYVHFHRKNPKQTYYLSMEYLQGRALTNAIGNLNVQGAYAEALNKLGHDLENITEQEKDAALGNGGLGRLASCFLDSMATLNLPAWGYGLRYRYGLFKQRIAKDGQEETAEDWLEKFSPWEVVRHDVVYPVRFFGRVHVNPDGSRKWVEGEVLRALAYDVPIPGYKTKNTISLRLWDAKACSEDFNLFQFNDGQYESAAQLHSRAQQIVAICAVLYPGDATEEGKLLRLKQQFFLCSASLQDIIFRFKERKQGAELKWSEFPTKVAVQMNDTHPTLAIPELMRLLLDEEGLGWDEAWDVTSRTVAYTNHTVLPEALEKWSQTVMWKLLPRHM…
>FvH4g30370
MAAIPFSATSKPSKSATPSTFISSFIAGSNHIGRQSRLFLISNSGSVSGRATRKLCVKNVAATDQKQEPKDVATKEGTLGAFPPDSASIASIIKYHAEFTPCFSMESFGLPKAFYATAESVRDMLIINWNATYEYYEKLNVKQAYYLSMEYLQGRALLNAIGNLELSGPYAEALAKLGHNLEDVARQEPDAALGNGGLGRLASCFLDSLATQNYPAWGYGLRYKYGLFKQHITKDGQEEVAENWLEVMGNPWEIPRNDVTYPVKFYGEVISGPDGKKQWVGGENVTAVAYDVPIPGYKTKTTINLRLWSTKVAPAEFDLHAFNTGDHAKAYAAIKNAEKLAKNGDSQCYMLHDQICYILYPGDETVEGKSLRLKQQYTLCSASLQDIIARFERRSGDPV…
>FvH6g47260
MAVSQFSCGGAMESLHYKSQSELIGFGSRRSFSSRLLLARTLSLNPRTHRSRCRRSVLVTNVIKDPTVEQETTLSSCTPDAVSIASSIKYHAEFTPSFSPEHFELPKAYFATAQSVRDALIVNWNATNDYYEKLNVKQAYYLSMEFLQGRALLNAVGNLELAGAYAEALSKLGHKLETVAHQEPDAALGNGGLGRLASCFLDSLATLNYPAWGYGLRYKYGLFKQRITKEGQEEAAEDWLEMGNPWEILRNDVSYHVKFYGNVATGSDGKRHWIGGEDVVAVAYDVPIPGYKTKTTINLRLWSTKALSQDFDLYSFNSGEHTKAFEALANAEKICYVLYPGDDSLEGKTLRLKQQYTLCSASLQDIVARFERRSGANVNWEEFPKKVAVQMNDTHPTLC…
>Rru1g3846
MAAIPFSATSKPSKSATHSTFISSFIAGSNHIGRHSRLFLNSTSGSVSGRARRKLCVKNVAATDQKQEPKDVATREGTLGAFPPDSASISSIIKYHAEFTPCFSMESFGLPKAFYATAESVRDMLIINWNTTYEYCEKLNVKQAYYLSMEYLQGRALLNAIGNLELSGPYAEALEKLGHNLEDVARQEPDAALGNGGLGRLASCFLDSLATQNYPAWGYGLRYKYGLFKQHITKDGQEEVAENWLEMGNPWEIPRNDVTYPVKFYGEVISGPDGKKQWVGGDNVTAVAYDVPIPGYKTKTTINLRLWSTKAAPAEFDLHAFNTGDHAKAYAAIKNAEKICYILYPGDETMEGKSLRLKQQYTLCSASLQDIISRFERRSGDPVNWEKFPEKVAVQMNDT…
>Rru5g1203
MAKPKGDASKIPAAANPLAEEPTKIASNINYHANFSPHFSPFKFEPEQAYYATAESVRDRLIQNWNETYLHFHRKNPKQTYYLSMEYLQGRALTNAIGNLNVQSAYAEALNKLGHELENITEQEKDAALGNGGLGRLASCFLDSMATLNLPAWGYGLRYRYGLFKQRIGKDGQEETAEDWLEKFSPWEVVRHDVVYPVRFFGRVHVNPEGSRKWVEGEVLQALAYDVPIPGYKTKNTISLRLWDAKASSEDFNLFKFNDGQYEPAAQLHSRAQQICAVLYPGDATEEGKLLRLKQQFFLCSASLQDIIFRFKERKQGTELKWSEFPTKVAVQMNDTHPTLAIPELMRLLLDEEGLGWDEAWDVTTRTVAYTNHTVLPEALEKWSQTVMWKLLPRHMEII…
>Rru5g6300
MSILPSRYLTFHHRPTLTFSPFPRSSPPSPSSIFYAPTNNVSRPLRAEQCLQPLSAASSSSSSVTVENSEDYYSESDGAAASSTTQFVIRARNRIGLLGIITRVFDVLGLRVDKATVEFEGDYFVKRFFVTDSRGARIEDPESLDRIQKALLDAIDDDCAGSVTAGPTTTTRGVVVRRPGLGLGSGERGAKAERMFGLMDGFLKNDPISLQKDILYHVEYTVARSRFSFDDFEAYQALAHSVRDRLIERSHDTQLYFKRKDPKRVYFLSLEFLMGRSLSNSVINLGIRDQYAEALSQLGFEFEVLAEQEGDAALGNGGLARLSACQMDSMATLDYPAWGYGLRYQYGLFRQVILDGIQHEQPDFWLNFGNPWETERVHVTYPVKFYGTVEEEILNGEKC…
>Rru6g6282
MAVSQFSCSGAMESSLHYKSQSKLIDFGSRRSFSSRLLLARTLNLNPRTHRSRHRRSVLVTNVIKDPDVAQENTGSSFTPDAVSVASSIKYHAEFTPSFSPEKFELPKAYFATAQSVRDALIVNWNATNECYEKLHVKQAYYLSMEFLQGRALLNAVGNLELAGAYAEALSKLGHKLETVAHQEPDAALGNGGLGRLASCFLDSLATLNYPAWGYGLRYKYGLFKQRITKEGQEEVAEDWLELGNPWEIVRNDVSYHVKFYGNVATGSDGKRHWIGGEDIEAVAYDVPIPGYKTKTTINLRLWSTKAPSEDFDLYSFNSGEHTKACEALANAEKICYVLYPGDDSLEGKTLRLKQQYTLCSASLQDIVARFERRSGTNVNWEEFPEKVAVQMNDTHPTL…
>Rcg03g542
MSTLSSRFLTINDRSNLAFSSSTPPFRSLSRPSSIFYAPNNVSKPIRASATSSTSSVTVENSESDSDPSGGTLFVIRARNRIGLLGIITRVFNVLGLRVDKATVEFEGDYFIKRFFVTDSHGRKIEDRESLDRIQKALLDAIDDCGGSVSAGPTTKRRRGPQAGLQKDILYHVEYTVARSRFSFDDFEAYQALAHSVRDRLIERSHDTQLYFKRKDPKRVYFLSLEFLMGRSLSNSVINLGIRDQCADALSQLGFEFEVLAEQEGDAALGNGGLARLSACQMDSMATLDYPAWGYGLRYQYGLFRQVILDGFQHEQPDFWLNFGNPWETERVHVTYPVKFYGTVEEEILNGQKCNVWNPGEVVEAVAYDNPIPGYGTRNTITLRLWAGKPSDQRDMEAF…
>Rcg03g4654
MAPTAKPSGDASKIPAAANPLSDEPTKIASNINYHANFSPHFSPFKFEPEQAYYATAESVRDRLIQQWNETYLHFHKKNPKQTYYLSMEYLQGRALTNAIGNLNVQSAYAEALNKLGHELEAITEQEKDAALGNGGLGRLASCFLDSMATLNLPAWGYGLRYRYGLFKQRIAKDGQEETAEDWLEKFSPWEVVRHDVVYPVRFFGRVQVNPDGSRKWVEGEILQALAYDVPIPGYKTKNTISLRLWEAKASSQDFNLFQFNDGQYEPAAQLHSRAQQICAVLYPGDATEEGKLLRLKQQFFLCSASLQDIIFRFKERKQGAELKWSEFPTKVAVQMNDTHPTLAIPELMRLLLDEEGLGWDEAWDVTTRTVAYTNHTVLPEALEKWSQTVMWKLLPRHM…
>Rcg04g624
MATIPFSATSKSATHSKFISTFTGSNHLRRNSRSFFISTSGSGSYRGRRKLCVKNVTATDQKQEPKDVATQEGTLGALPPDSESIASIIKYHAEFTPCFSMESFGLPKAFYATAESVRDMLIINWNATYEYYEKLNVKQAYYLSMEYLQGRALLNAIGNLELSGPYAEALEELGHNLEDVARQEPDAALGNGGLGRLASCFLDSLATQNYPAWGYGLRYKYGLFKQHITKDGQEEVAENWLEMGNPWEIPRNDVTYPVKFYGEVISGPDGTKQWVGGENVTAVAYDVPIPGYKTKTTINLRLWSTKVAPQEFDLHAFNTGDHAKAYAAMKNAEKICYILYPGDESVEGKSLRLKQQYTLCSASLQDIITRFERRLGDPVNWEKFPEKVAVQMNDTHPTL…
>Rcg06g577
MASSHFSATWSGGAESTVWHYKSQSKLIDFSSRRSFNSQLLLARTFNLNPRPHRSHRRSVSVANVIKDPIVEQETALSSFTPDAVSIASSIKYHAEFTASFSPEKFELPKAYFATAQSVRDALIINWNATNDYYEKLNVKQAYYLSMEFLQGRALLNAVGNLELAGAYAEALNKLGHKLEAVAHQEPDAALGNGGLGRLASCFLDSLATLNYPAWGYGLRYKYGLFKQLITKDGQEEVAEDWLEMGNPWEIVRNDVSYPVKFYGNVVSGSDGKRHWIGGEDIKAVAYDVPIPGYKTKTTINLRLWSTKAPSRDFDLYSFNSGEHTKACEALANAEKICYVLYPGDDSLEGKTLRLKQQYTLCSASLQDIIARFERRSGTNIKWEEFPEKVAVQMNDTHP…
>HF03G40192
MAPTEKSNGKTITDSAISSKIPATANPLAEEPSQIASNINYHAKFSPHFSPFKFEPEQAYYATADSVRDRLIQQWNETYLHFHKENPKQTYYLSMEYLQGRALTNAIGNLNVQSAYADALNKLGHQLEEITEQEKDAALGNGGLGRLASCFLDSMATLNLPAWGYGLRYRYGLFKQRIAEDGQEETAEDWLEKFSPWEVVRHDVVYPVRFFGRVHVNPDGSRKWVEGEVLQALAYDVPIPGYKTKNTISLRLWEAKASAEDFNLFQFNDGRYESAAQLHSRAQQICAVLYPGDATEEGKLLRLKQQFFLCSASLQDIIFRFKERKQGTDTLQWSEFPKKVAVQMNDTHPTLAIPELMRLLLDEEGLGWDEAWEVTTRTVAYTNHTVLPEALEKWSQAVM…
>HF09G33372
MAASQFSATRSGAETAWHCKSQSKLIDFGSRKNKSKLLFTRTLNRTRPFSFSVKSVLDKPHELKNPIIEQDAASEFSSFVPDAASIASSIKYHAEFTPLFSPEKFELPKAFFATAQSVRDALIVNWNATNNHYEKLNAKQAYYLSMEFLQGRALLNAIGNLELDGAYAEALSKLGHKLENVANQEPDAALGNGGLGRLASCFLDSLATLNYPAWGYGLRYKYGLFKQLITKDGQEEVAEDWLEMGNPWEIVRNDVSYPVKFYGKIVTGSDGKQHWIGGEDIDAVAYDVPIPGYKTKTTINLRLWSTKASSQNFDLYAFNSGEHTKASEALANAEKICYVLYPGDESMEGKTLRLKQQYTLCSASLQDIVARFERRSGANVKWEEFPEKVAVQMNDTHPT…
>HF10G18040
MRSSTCYPHPSPSKTEKSKNPFFLPSRSFTHRLPVIALKGPSFVTPNLSLSTLECDLCKHPSSTMSTISSRFLPINDQPKLAYSSSTSPPPPFPQHSRTCSRPRRSSVPYTRTRVAKPIRASAAQPPSATSSVTVEIPESESDPSATVFVIRARNRIGLLQVITRVFKVLGLHVDKATVEFEGEYFVKRFFVTDSRGAKISDPENLERIKNALAEAIEDGGSVSVGPTSPTTRGVVVRRPGSGLGLTFGSDGAKAERMFALMDGFLKNDSISLQKDILRHVEYTVARSRFSFDDFEAYQALAHSVRDRLIERSHDTQLYFKRKDPKRVYFLSLEFLMGRSLSNSVINLGIRDQYADALSQLGFEFEVLAEQEGDAALGNGGLARLSACQMDSMATLDYP…
>HF11G34437
MAPTAKSDGKTIIDSAISSKIPATANPLAEEPSQIASNINYHAKFSPHFSPFKFEPEQAYYATADSVRDRLIQQWNETYLHFHKENPKQTYYLSMEYLQGRALTNAIGNLNVQSAYADALNKLGHQLEEITEQEKDAALGNGGLGRLASCFLDSMATLNLPAWGYGLRYRYGLFKQRIAKDGQEETAEDWLEKFSPWEVVRHDVVYPVRFFGRVHVNPDGSRKWVEGEVLRALAYDVPIPGYKTKNTISLRLWEAKASAEDFNLFQFNDGQYESAAQLHSRAQQICAVLYPGDATEEGKLLRLKQQFFLCSASLQDIIFRFKERKQGTDSLQWSEFPKKVAVQMNDTHPTLAIPELMRLLLDEERLAWDEAWEVTTRTVAYTNHTVLPEALEKWSQTVM…
>HF16G07574
MAALPFSAKSTPSKFVSSFIHSNHIRRNSRPFFITTTTCSRSRARRQLRVKNVETDEKDVATHTQQGSLATIPPDSSFIASNIKYHAEFTPSFSIESFALPKAFYATAESVRDMLIVNWNATYEYHDRLNVKQAYYLSMEFLQGRALLNAIGNLELSGAYAHALKTLGHNLEDVARQEPDAALGNGGLGRLASCFLDSLATQNYPAWGYGLRYKYGLFKQHITKDGQEEVAENWLEMGNPWEIPRNDVSYPVKFYGEVVSGLDGKKTWIGGENVMAVAYDVPIPGYKTKTTINLRLWSTKVAPEEFDLHAFNTGDHAKAYAALKNAEKICYILYPGDESMEGKSLRLKQQYTLCSASLQDIVARFERRSGESVKWEEFPEKVAVQMNDTHPTLCIPELI…
>HF17G38610
MAASQFSATRSGPEAVWHCKSQSKLIDFCSRKNKSKLLFTRTSNRRRSFSFSVKNVLDKPHELKDPIIEQDAASAFSSFTPDTASIASSIKYHAEFTPLFSAEQFELPKAFYATAQSVRDALIVNWNATNNYYEKLNAKQAYYLSMEFLQGRALLNAVGNLELDGAYAEALSKLGHKLENVANQEPDAALGNGGLGRLASCFLDSLATLNYPAWGYGLRYKYGLFKQQITKDGQEEVAEDWLEMGNPWEIVRNDVSYPIKFYGKVVTGSDGKRHWIGGEDIDAVAYDVPIPGYKTKTTINLRLWSTKASSQDFDLYAFNSGEHTKASEALANAEKICYVLYPGDESMEGKTLRLKQQYTLCSASLQDIVARFERRSGANVKWQEFPEKVAVQMNDTHPT…
>Ppy03g0755
MAPTAKSNGKTITDSAISSRIPATANPLAEEPSQIASNINYHAKFSPHFSPFKFEPEQAYYATADSVRDRLIQQWNETYLHFYKENPKQTYYLSMEYLQGRALTNAIGNLNVQSAYAEALNKLGHQLEEITEQEKDAALGNGGLGRLASCFLDSMATLNLPAWGYGLRYRYGLFKQRIAKDGQEETAEDWLEKFSPWEVVRHDVVYPVRFFGRVHVNPDGSRKWVEGEVLQALAYDVPIPGYKTKNTISLRLWEAKASAEDFNLFQFNDGQYESAAQLHSRAQQICAVLYPGDATEEGKLLRLKQQFFLCSASLQDIIFRFKERKQGTDTLQWSEFPKKVAVQMNDTHPTLAIPELMRLLLDEEGLGWDEAWEVTTRTVAYTNHTVLPEALEKWSQAVM…
>Ppy09g0523
MAASQFSATRSGAETVWHCKSQSKLIDFGSRKNKSKLLFTRTLNRTRSFSFSVKSVLDKPHEIKNPIIEQDAASEFSSFTPDAASIASSIKYHAEFTPLFSPEKFELPKAFFATAQSVRDALIVNWNATNNHYEKLNAKQAYYLSMEFLQGRALLNAIGNLELDGAYAEALSKLGHKLENVANQEPDAALGNGGLGRLASCFLDSLATLNYPAWGYGLRYKYGLFKQLITKDGQEEVAEDWLEMGNPWEIVRNDVSYPVKFYGKIVTGSDGKQHWIGGEDIDAVAYDVPIPGYKTKTTINLRLWSTKASSQNFDLYAFNSGDHTKASEALANAEKICYVLYPGDESMEGKTLRLKQQYTLCSASLQDIVARFERRSGANVKWEEFPEKVAVQMNDTHPT…
>Ppy10g1641
MSTISSRFLPINDQPKLALSSSASPLPPFPQHSRTSSRPRRSSVPYTRTRVAKPIHASAAQRPSATSSVTVEIPESESDPSATVFVIRARNRIGLLQVITRVFKVLGLHVDKATVEFEGEYFVKRFFVTDSRGAKISDPESLERIKNALAEAIEDGGSVSVGPTSPTTRGVVVRRPGSGLGLTFGSDGAKAERMFALMDGFLKNDSISLQKDILRHVEYTVARSRFSFDDFEAYQALAHSVRDRLIERSHDTQLYFKRKDPKRVYFLSLEFLMGRSLSNSVINLGIRDQYADALSQLGFEFEVLAEQEGDAALGNGGLARLSACQMDSMATLDYPAWGYGLRYEYGLFRQVILDGFQHEQPDFWLNFGNPWETERVHVTYPVKFYGVVEEENLNGEKRN…
>Ppy11g0658
MVLTEKSDGKTITDSAISSKIPATANPLAEEPSQIASNINYHAKFSPHFSPFKFEPEQAYYATADSVRDRLIQQWNETYLHFHKENPKQTYYLSMEYLQGRALTNAIGNLNVQSAYADALNKLGHQLEEITEQEKDAALGNGGLGRLASCFLDSMATLNLPAWGYGLRYRYGLFKQRIAKDGQEETAEDWLEKFSPWEVVRHDVVYPVRFFGRVHVNPDGSRKWVEGEVLRALAYDVPIPGYKTKNTISLRLWEAKASAEDFNLFQFNDGQYESAAQLHSRAQQICAVLYPGDATEEGKLLRLKQQFFLCSASLQDIICRFKERKQGTDSLQWSEFPKKVAVQMNDTHPTLAIPELMRLLLDEEGLAWDEAWEVTTRTVAYTNHTVLPEALEKWSQTVM…
>Ppy16g0533
MAALPFSTKSTPSKFVSTFIHSNHIRRNSRPFFITTTTCSRSRARRQLRVKNVATDEKDVATQTQQGSLATNPPDSSSIASNIKYHAEFTPSFFIESFALPKAFYATAESVRDMLIVNWNATYEYYDRLNVKQAYYLSMEFLQGRALLNAIGNLELSGAYADALKTLGHNLEDVARQEPDAALGNGGLGRLASCFLDSLATQNYPAWGYGLRYKYGLFKQHITKDGQEEVAENWLEMGNPWEIPRNDVSYPVKFYGEVVSGLDGKKTWIGGENVTAVAYDVPIPGFKTKTTINLRLWSTKVAPEEFDSHAFNTGDHAKAYAALKNAEKICYVLYPGDESMEGKSLRLKWEEFPEKVAVQMNDTHPTLCIPELIRILMDVKGLSWTEAWDITRRTVAYTN…
>Ppy17g0535
MAASQFSATRSGPEVVWHCKSQSKLIDFGSRKNKSKLLFTRTLNRRRSFSFSVKNVLDKPHELKDPIIEQDAASAFSSFTPDAASIASSIKYHAEFTPLFSPEQFELPKAFYATAQSVRDALIVNWNATNNYYEKLNAKQAYYLSMEFLQGRALLNAVGNLELDGAYAEALSKLGHKLENVANQEPDAALGNGGLGRLASCFLDSLATLNYPAWGYGLRYKYGLFKQRITKDGQEEIAEDWLEMGNPWEIVRNDVSYPIKFYGKVVTGSDGKRHWIGGEDIDAVAYDVPIPGYKTKTTVNLRLWSTKASSQDLDLYAFNSGEHTKASEALANAEKICYILYPGDGSMEGKALRLKQQYTLCSASLQDIVARFERRSGANVKWQEFPEKVAVQMNDTHPT…
>Pp01G035270
MATLPTSAHSNLATQSKFISSFIYSNTIRRNSRWFFISTSCSSRARRQLCVKTVATDQKDAATQTQEGSLATFPPDSASIASIIKYHAEFTPSFSIESFGLPKAFYATAESIRDMLIMNWNETYEYYEKLNVKQAYYLSMEFLQGRALLNAVGNLELSGAYAEALKKLGHNLEDVARQEPDAALGNGGLGRLASCFLDSLATQNYPAWGYGLRYKYGLFKQHITKDGQEEVAENWLEMGNPWEIPRNDVSYPVKFYGEVVSGPDGNKQWIGGENVTAVAYDVPIPGYKTKTTVNLRLWSTKVAPEEFDLRAFNTGDHAKAYAAIKNAEKICYILYPGDESVEGKSLRLKQQYTLCSASLQDIIARFERRSGEPMKWEEFPEKVAVQMNDTHPTLCIPEL…
>Pp03G031040
MEFLQGRALLNAIGNLELDGAYAEALSKLGHKLENVACQEPDAALGNGGLGRLASCFLDSLATLNYPAWGYGLRYKYGLFKQRITKDGQEEVAEDWLELGNPWEIVRNDVSYPIKFYGKVVSGSDGKRHWIGGEDIDAVAYDVPIPGYKTKTTINLRLWSTKASSQDFDLYAFNSGEHTKASEALANAEKICYVLYPGDESVEGKTLRLKQQYTLCSASLQDIVERFERRSGPNIKWEEFPEKVAVQMNDTHPTLCIPELMRILIDLKGLSWKEAWNITQRTVAYTNHTVLPEALEKWSLELMQKLLPRHVEIIEMIDEELINTIILEYGTADYDLLEKKLKEMRILENVDLPATFADLFVKPKESSVVVPSEELEDSKEEEEEDESVDEENESVDEED…
>Pp04G004850
MLTLSSRLFTITDQSKLASSSSTFLFPLFPSHSRSFSRSSRSSILYGRTHVAKPIRASASQLPSAASSVTVENSESESDPSGTLFVIRARNRIGLLQVITGVFKVLGLHVEKATVEFEGDFFVKRFFVTDSHGAKITDPDSLDRIKKALTDAIEDGGTVSMGPASPTTRGVMVRRPGSGLGMSLGSDSAKAERMFRLMDGFLKNDSISLQQDILRHVEYTVARSRFNFDDFEAYQALAHSVRDRLIERSHDTQLYFKRKDPKRVYFLSFEYLMGRSLSNSVINLGIRDQYADALSQLGFEFEVLAEQEGDAALGNGGLARLSACQMDSMATLDYPAWGYGLRYEYGLFRQVILDGFQHEQPDFWLNFGNPWETERVHVTYPVKFYGVVEEENLNGEKCN…
>Pp06G035310
MAATAKPNGKSITDSDISSKIPATANPLAEEPSQIASNINYHAKFSPHFSPFKFQPEQAYYATADSVRDRLIQQWNETYLHFHKKNPKQTYYLSMEYLQGRALTNAIGNLNVQKAYADALNKLGHDLEEIREQEKDAALGNGGLGRLASCFLDSMATLNLPAWGYGLRYRYGLFKQRIAKDGQEETAEDWLEKFSPWEVVRHDVVYPVRFFGRVHVNPDGSRNWVEGEVLQALAYDVPIPGYKTKNTISLRLWEAKASAEDFNLFQFNDGQYESAAQLHSRAQQICAVLYPGDATEDGKLLRLKQQFFLCSASLQDIIFRFKERKGSTASLQWSEFPTKVAVQLNDTHPTLAIPELMRLLLDEEGLGWDEAWAVTTRTIAYTNHTVLPEALEKWSQPVM…
>Cpi03g2283
MSTISSRFLPINDQPTLAFSSSTSPLPSFPQNSRTILRPRRSSVPYTRTRVAKPIRASAAQPPSATSSVAVEIPESESDPSATVFVIRARNRIGLLQVITRVFKVLGLHVDKATVEFEGEYFVKRFFVTDSHGAKISDPESLERIKNALAEAIADGGSVSVGPTSPTTRGVVVRRPGSGLGLTFGSDGAKAERMFALMDGFLKNDSISLQKDILRHVEYTVARSRFSFDDFEAYQALAHSVRDRLIERSHDTQLYFKRKDPKRVYFLSLEFLMGRSLSNSVINLGIRDQYADALSQLGFEFAVLAEQEGDAALGNGGLARLSACQMDSMATLDYPAWGYGLRYEYGLFRQVILDGFQHEQPDFWLNFGNPWETERVHVTYPVKFYGVVEEENLNGEKHN…
>Cpi05g1591
MAPTSKSDGKTITDSAISSKIPATANPLAEEPSQIASNINYHAKFSPHFSPFKFEPEQAYHATADSVRDRLIQQWNETYLHFHKENPKQTYYLSMEYLQGRALTNAIGNLNVQSAYADALNKLGHQLEEITEQEKDAALGNGGLGRLASCFLDSMATLNLPAWGYGLRYRYGLFKQRIAKDGQEETAEDWLEKFSPWEVVRHDVVYPVRFFGRVHVNPDGSRKWVEGEVLQALAYDVPIPGYKTKNTISLRLWEAKASAEDFNLFQFNDGQYETAAQLHSRAQQICAVLYPGDATEEGKLLRLKQQFFLCSASLQDIIFRFKERKQGTDSLQWSEFPKKVAVQMNDTHPTLAIPELMRLLLDEEGLAWDEAWEVTTRTVAYTNHTVLPEALEKWSQTVM…
>Cpi06g1676
MAALPFSTKSTPSKFVSSFIHSNHIRRNSRPFFITTTTCSRSRARRQLRVKSVATDEKDFATQTQQGSLATIPPDSSSIASNIKYHAEFTPSFSIESFALPRAFYATAESVRDMLIVNWNATYEYYDRLNVKQAYYLSMEFLQGRALLNAIGNLELSGAYADALKTLGHNLEDVARQEPDAALGNGGLGRLASCFLDSLATQNYPAWGYGLRYKYGLFKQHITKDGQEEVAENWLEMGNPWEIPRNDVSYPVKFYGEVVSGGLDGKKTWIGGENVTAVAYDVPIPGYKTKTTINLRLWSTKVAPEEFDLHAFNTGDHAKAYADLKNAEKICYILYPGDESMEGKSLRLKQQYTLCSASLQDIVARFERRSGESVKWEEFPEKVAVQMNDTHPTLCIPEL…
>Cpi08g1703
MAASQFSATRSGPEAVWHCKSQSKLIDFCSRKNKSKLLFTRTSNRRRSFSFSVKSVLDKPHELKDPILEQDATSAFSSFTPDAASIASSIKYHAEFTPLFSPEQFELPKAFYATAQSVRDALIVNWNATNNYYEKLNAKQAYYLSMEFLQGRALLNAIGNLELDGAYAEALSKLGHKLENVANQEPDAALGNGGLGRLASCFLDSLATLNYPAWGYGLRYKYGLFKQRITKDGQEEVAEDWLEMGNPWEIVRNDVSYPIKFYGKVVTGSDGKRHWIGGEDIDAVAYDVPIPGYKTKTTINLRLWSTKASSQDFDLYAFNSGEHTKASEALANAEKICYVLYPGDESMEGKTLRLKQQYTLCSASLQDIVARFERRSGANVKWQEFPEKVAVQMNDTHPT…
>Cpi11g526
MAPTAKSNGKTITDSAISSKIPATANPLAEEPSQIASNINYHAKFSPHFSPFKFEPEQAYYATADSVRDRLIQQWNETYLHFHKENPKQTYYLSMEYLQGRALTNAIGNLNVQSAYADALNKLGHQLEEITEQEKDAALGNGGLGRLASCFLDSMATLNLPAWGYGLRYRYGLFKQRIAKDGQEETAEDWLEKFSPWEVVRHDVVFPVRFFGRVHVNPDGSRKWVEGEVLQALAYDVPIPGYKTKNTISLRLWEAKASAEDFNLFQFNDGQYESAAQLHSRAQQICAVLYPGDATEEGKLLRLKQQFFLCSASLQDIIFRFKERKQGTDTLQWSEFPKKVAVQMNDTHPTLAIPELMRLLLDEEGLGWDEAWEVTTRTVAYTNHTVLPEALEKWSQAVM…
>Cpi13g547m
MAASQFSATRSGAETVWHFKSQSQLINFSSRKNKSKLLFTRTSNRTQSFSFSVKSVLDKPHELKNPIIEQDDASAFSSFTPDAASIASSIKYHAEFTPLFSPEKFELPKAFFATAQSVRDALIVNWNATNNHYEQLNAKQAYYLSMEFLQGRALLNAIGNLELDGAYAEALSKLGHKLENVANQEPDAALGNGGLGRLASCFLDSLATLNYPAWGYGLRYKYGLFKQLITKDGQEEVAEDWLEMGNPWEIVRNDVSYPVKFYGKIVTGSDGKQHWIGGEDIDAVAYDVPIPGYKTKTTINLRLWSTKASSQSFDLYAFNSGEHTKASEGLSNAEKICYVLYPGDESMEGKTLRLKQQYTLCSASQDIVARFERRSGANVKWEEFPEKVAVQMNDTHPTL…
>Zju01G0159700
MSAFSLHLLTISHQFKLSFPSSSNLFSPFSTPSRRFTPLTPPSILCNSAHGAKPLRASTSEPASAPSEIVVENSDSEDTTVFVIRARNRIGLLQVITRVFKVLGLLIDKASVEFEGEFFVKRFFVTDSHGNKIEDEESLERIKSALTDAIGGDEGTVSVGPATRGVVVRKPGLGMASEERSAKAERMFALMDRFLKNDPISLQNDILDHVEYTMARSRFSFDDFEAYQALSHSVRDRLIERWHDTQIYFKRKDPKRIYFLSLEFLMGRSLSNSVINLGIRDQYAEALSQLGFEFEVLAEQEGDAALGNGGLARLSACQMDSLATLDYPAWGYGLRYQYGLFRQVIMDGFQHEQPDYWLNFGNPWEIERIHLTYPVKFYGSVEDETLNGEIYKVWIPGEM…
>Zju04G0050700
MAAYQFSVSQSKTLSFWHYDSRSSLIDFSCRTSKSKLLFVRTFNPLPLRRRKSFSVKCVSSEPTQKLDDPITQEEAPNTVNSFALDASSIASSIKYHAEFTPYFSPEKFEPPKAFFATAQSVRDALIINWNTTYDYYEKLNVKQAYYLSMEFLQGRALLNAIGNLELTGAYAEALTKLGHKLENIVSQEPDAALGNGGLGRLASCFLDSLATLNYPAWGYGLRYKYGLFKQRITKDGQEEVAEDWLELGNPWEIVRNDVSYPVKFYGKVVSGADGKRHWIGGEDIKAVAYDVPIPGYKTKTTINLRLWSTKAPSGDLDLSAFNAGDHTKAYEALANAEKICFILYPGDETEEGKILRLKQQYTLCSASLQDIIARFERRSGDFIKWEDFPEKVAVQMND…
>Zju02G0058900
MAATVKTNRAGVPASSGISSKVPAAAQPLAEEPSEIASNINYHAHYSPHFSPFKFEPEQAYYATAESVRDRLVQQWNETYLHYHRVDPKQTYYLSMEYLQGRALTNAIGNLNLQNAYADALNKLGHQLEEIVEQEKDAALGNGGLGRLASCFLDSMATLNLPAWGYGLRYRYGLFKQRITKEGQEEVAEDWLEKFSPWEVVRHDVVFPVRFFGHVEVNPDGARKWVGGEVLQALAYDVPIPGYKTKNTISLRLWEAKASAEDFNLFQFNDGQYESAAQLHSHARQICAVLYPGDATEDGKLLRLKQQFFLCSASLQDIISRFKERKQERGSWNWSEFPSKVAVQLNDTHPTLAIPELMRLLMDDEGLGWDEAWDVTSRTIAYTNHTVLPEALEKWSQPV…
>Vv01G100257811
MAASPFSATSTQTSPFSHSNSFSSFLGFKCRSRHSWPFFIRTSSTWHSRRSLSIIRSVASNQKQTLKDPPTQEDGLDSFAPDSASIASSIKYHSEFTPLFSPGRFELPKAYLATAQSVQDMLIINWNATYDYYEKMNVKQAYYLSMEYLQGRALLNAIGNLELSGPYAEALRKLGHNLEDVASQEPDAALGNGGLGRLASCFLDSLATLNYPAWGYGLRYKYGLFKQLITKDGQEEVAENWLEMGNPWEIVRNDVSYPVKFYGKVIEGPDGKKEWIGGEDITAVAYDVPIPGYKTKTTINLRLWSTKLASEAFDLQAFNTGDHAKANKAQKDAEKICYVLYPGDESIEGKTLRLKQQYTLCSASLQDIIRRFERRSGGPVNWENFPEKVAVQMNDTHPT…
>Vv06G100251865
MATKKANNGSAAPGIPAEIPAIAHPLAEEPAEIASNINYHVQYSPHFSPFKFEPEQAYYATAESVRDRLIQQWNDTYVHYHKTDPKQTYYLSMEYLQGRALTNAIGNLNIQDAYADALNKLGHGLEEIAEQEKDAALGNGGLGRLASCFLDSMATLNLPAWGYGLRYRYGLFKQKITKEGQEEIAEDWLEKFSPWEVVRHDVVFPVRFFGHVAVSPSGSRKWIGGEVMKALAYDVPIPGYKTKNTISLRLWEAKAGAEDFNLFQFNDGQYEVAAQLHSQAQQICAVLYPGDATESGKLLRLKQQFFLCSASLQDIIFRFKERKDGGSWQWSEFPSKVAVQLNDTHPTLAIPELMRLLMDDEGLAWDEAWDVTSRTIAYTNHTVLPEALEKWSQVVMWKL…
>Vv10G100264186
MATISSPLLVFHHRPSDFSSPQSLNLHRPFPVQLKPLPRHSFICNSWVGPKPAGPSTADVNSATPTVTVDAAVSTDSTSFVIRARNKIGLLQVITRVFKVLGLHIDKATVEFEGDFFTQKFFVTDSHGRKIEDQENLDRITKALLEAIDGGGGWGTETSVGPSTRGIVVRRAGLGPKPQAERMFALMDRFLSNDPVSLQKDILDHVEYTVARSRFSFDDFEAYQALAHSVRDRLIERWHDTQQYFKRKDPKRLYFLSLEFLMGRSLSNSVINLGIRDQCADALSQLGFEYEVLAEQEGDAALGNGGLARLSACQMDSLATLDYPAWGYGLRYQYGLFRQVILDGFQHEQPDYWLNFGNPWEIERVHVSYPVKFYGTVEEETLNGKSCKVWLPGETVEAV…
>Vv14G100245621
MASSSFSTASTAPHAYSHCYSISRSFVGGFSSRPSHSKLFFLRNTSASRFATRAFPVRSVFSEPHRKLKDEDPITPHGPSGTPVSLTADAACIVSSIKYHAEFTPLFSPEQFELPKAFFATAQSVRDALIINWNATYDYHEKMNVKQAYYLSMEFLQGRALLNAIGNLELTGAYAEALRELGKDLENVARQEPDAALGNGGLGRLASCFLDSLATLNYPAWGYGLRYKYGLFKQHITKDGQEEVAEDWLEMGNPWEIVRNDVSYPVKFYGKVIEGSDGKRHWIGGEDIIAIAYDVPIPGYKTKTTINLRLWSTKVQSDDFDLYDFNAGNHTKACEAQLNAEKICYILYPGDDSMEGKVLRLKQQYTLCSASLQDIIARFERRSGGYVNWEEFPEKVAVQ…
>Mt2G11443309
MQTISFPLLTNTLSFPNPLTSFPPFSIHFPTALPNNRLRVSASSPSTSSTITVENSTSDNSTAFLIRARNKIGLLQIITRVFKILGLTIDKATVEFEGDYFTKKFFVTDSHGNKIEDDENLERIKRALTEAIGGNGDGGGKVSVSTANRGIVVRRAGLVEGFGERKAKAERMFSLMDGFLKNDPFSLQKDILHHVEYTVARSRFSFDDYEAYQALAHSVRDRLIERWHDTHIYFKKTKSKRLYFLSLEFLMGRSLSNSVINLGIQDQYAEALNQLGFEFEVLAEQEGDASLGNGGLARFSACQMDSLATLDYPAWGYGLRYEYGLFRQIIVDGFQHEQPDYWLNYGNPWEIERIHVTYEVKFYGTVEEVDMNGEKLKVWIPGETVEAVAYDNPIPGYGT…
>Mt3G25490769
MGSKVETNGGSLVSAKVPAVANPLADKPDEIASNISYHAQYSPHFSPFKFELEQAYYATAESVRDRLVQQWNETYLHFHKVDPKQTYYLSMEFLQGRALTNAIGNLNIQDAYADALRKFGLKLEEITEQEKDAALGNGGLGRLASCFLDSMATLNLPAWGYGLRYRYGLFKQIIAKEGQEEVAEDWLEKFSPWEIVRHDVLYPIRFFGQVEVNPNGSRKWIGGEVMQALAYDVPIPGYQTKNTISLRLWEAKACADDFDLFLFNDGQLESASVLHSRAQQICSVLYPGDATEGGKLLRLKQQYFLCSASLQDIISRFKERRQGPWNWSEFPTKVAIQLNDTHPTLSIPELMRLLMDEEGLGWDEAWEVTSKTIAYTNHTVLPEALEKWSQSVMWKLLPR…
>Mt4G11445705
MSALPFSTTCRHSNSPLHPHSKSNFTGLGQRNNIWQLFVITKSNSRRAIRKLYVKNVASDKTAELKERLIKQGTTSNEFVTDSASVASSIKYHAEFTTSFSPEKFEPSKAYFATAESVRDSLIINWNATYEYYERVNVKQAYYMSMEYLQGRALLNAIGNLQLSGPYAEALKKLGYNLEDVANQEPDAALGNGGLGRLASCFLDSLATLNYPAWGYGLRYRYGLFKQRITKDGQEEVAENWLEMGNPWEIQRNDVSYPVRFYGEVISGPNEAKQWTGGESILAVAYDVPIPGYKTRTTINLRLWSTKVSTEEFDLKAFNTGDHAKAYAAMKNAEKICYILYPGDESIEGKTLRLKQQYTLCSASLQDIIARFEKRSGMTVNWDSLPDKVVVQMNDTHPT…
>Mt6G25480821
MASTTMRLPTNTAAVTESSFPRRNSISGLITSRSSSSLRLKYRSLNHNLNLRRRISFQVKCLFGSSEAKQKLKDREIQEQQEPSQIQPNPHHLSRFLPFLEICRFQGLSIFLQEATTSLSSFAPDASSIVSSIKYHAEFTPLFSPEKFELPQAFIATAQTVRDALIINWNATYDYYEKLNVKQAYYLSMEFLQGRALLNAIGNLELTGPYAEALSQLGYKLENVAHQEPDAALGNGGLGRLASCFLDSMATLNYPAWGYGLRYKYGLFKQQITKDGQEEVAEDWLEMGNPWEIVRNDVTYPVRFYGKVISGSDGKKHWVGGEDIKAVAHDVPIPGYKTKTTINLRLWSTKAASEEFDLNAFNSGRHTEASEALANAEKICYVLYPGDDSIEGKTLRLKQ…
>Csa2G115718920
MEASVKSNGSNATTAAGKSSTVPANAQPLAEEPAAIASNINYHAQYSPHFSPFKFEPEQAYYATAESVRDRLVQQWNETYLHFHKVDPKQTYYLSMEFLQGRALTNAIGNLNIQNAYADALNKLGHELEEIVEQEKDAALGNGGLGRLASCFLDSMATLNLPAWGYGLRYRYGLFKQRIAKEGQEESAEDWLEKFSPWEIVRHDVLYPVRFFGRVEVNPDGSRKWVEGELFQALAYDVPIPGYKTKNTISLRLWEAKASAEDFNLFQFNDGKYESAAQLHSRAQQICAVLYPGDATEDGKLLRLKQQFFLCSASLQDIIFRFKERKDGNGSWKWSDFPSKVAVQLNDTHPTLAIPELMRLLMDEEGLGWDEAWDVTSRTVAYTNHTVLPEALEKWSQAV…
>Csa7G115696998
MTAISLPLFTITHQSKFSLPPVSRLPNKPFSLPSIFYNAAAASRGAKPVRASTSEPASTKSAETIAVENADSEESTLFVIRARNQIGLLQVITRVFKVLGLSIDKASIEFEGEFFIKKFFVTDSHGNKIVDEESLEKIRNALMDAIGDGGDGDVVGSATRGVTVRRPASGLVSGERKAKAERMFALMDGFQKNDPMSLQKDILNHVEYTVARSRFSFDDFEAYQGLSHSVRDRLIERWHDTQLHFKREDPKRVYFLSLEYLMGRSLSNSVINLGIRDEYAEALNELGFELEVLAEQEGDAALGNGGLARLSACQLDSLATLDYPAWGYGLRYQYGLFRQLILDGFQHEQPDYWLNFGNPWEIERVHVTYPVKFYGTVEEELVDGRKSRVWIPAETVEAV…
>Csa8G115700460
MATSQFSASCSRTRPFPHYESRSRLIDFTCRSSKSKLFFTRSLNRKQSRRSFSVKSVSSEPTQKLKDPIADEEASTTLSSLTTDAASVASSIKYHAEFTPSFSPERLDLPKAYFATAQSVRDSLIINWNATYDYYEKLNVKQAYYLSMEFLQGRALLNAVGNLELRGAYAEALNKLGHKLEEIASQEPDAALGNGGLGRLASCFLDSLATLNYPAWGYGLRYRYGLFKQLITKDGQEEIAEDWLESGNPWEIVRNDVSYPVKFYGKVVTGSDGIRHWIGGEDIKAVAHDVPIPGYQTKTTINLRLWSTKAPSEDFDLNAFNSGEHTKAYEALGNAEKICYVLYPGDESIEGKVLRLKQQYTLCSASLQDIIARFERRSGASVNWEEFPEKVAVQMNDTH…
>MP03G1064400
MAPTAKSNGKTITDSAISSKIPATANPLAEEPSQIASNINYHAKFSPHFSPFKFEPEQAYYATADSVRDRLVQQWNETYLHFHKENPKQTYYLSMEYLQGRALTNAIGNLNVQSAYADALNKLGHQLEEITEQEKDAALGNGGLGRLASCFLDSMATLNLPAWGYGLRYRYGLFKQRIAEDGQEETAEDWLEKFSPWEVVRHDVMYPVRFFGRVHVNPDGSRKWVEGEVLQALAYDVPIPGYKTKNTISLRLWEAKASAEDFNLFQFNDGQYESAAQLHSRAQQICAVLYPGDATEEGKLLRLKQQFFLCSASLQDIIFRFKERKQGTDTLHWSEFPKKVAVQMNDTHPTLAIPELMRLLLDEEGLGWDEAWEVTTRTVAYTNHTVLPEALEKWSQAVM…
>MP09G1060600
MAASQFSATRSGAETAWHCKSQSKLIDFGSRKNKSKLLFTRTLNRTRPFSFSVKSVLDKPHELKNPIIEQDAASEFSSFIPDAASIASSIKYHAEFTPLFSPEKFELPKAFFATAQSVRDALIVNWNATNNHYEKLNAKQAYYLSMEFLQGRALLNAIGNLELDGAYAEALSKLGHKLENVANQEPDAALGNGGLGRLASCFLDSLATLNYPAWGYGLRYKYGLFKQLITKDGQEEVAEDWLEMGNPWEIVRNDVSYPVKFYGKIVTGSDGKQHWIGGEDIDAVAYDVPIPGYKTKTTINLRLWSTKASSQNFDLYAFNSGEHTKASEALANAEKICYVLYPGDESMEGKTLRLKQQYTLCSASLQDIVARFERRSGANVKWEEFPEKVAVQMNDTHPT…
>MP10G1259600
MSTISSRFLPINDQPKLAYSSSTSPPPPFPQHSRTCSIPRRSSVPYTRTRVAKPIRASAAQPPSATSSVTVEIPESESDPSATVFVIRARNRIGLLQVITRVFKVLGLHVDKATVEFEGEYFVKRFFVTDSRGAKISDPENLERIKNALAEAIEDGGSISVGPTSPTTRGVVVRRPGSGLGLTFGSDGAKADRMFALMDGFLKNDSISLQKDILHHVEYTVARSRFSFDDFEAYQALAHSVRDRLIERSHDTQLYFKRKDPKRVYFLSLEFLMGRSLSNSVINLGIRDQYADALSQLGFEFEVLAEQEGDAALGNGGLARLSACQMDSMATLDYPAWGYGLRYEYGLFRQVILDGFQHEQPDFWLNFGNPWETERVHVTYPVKFYGVVEEENLNGEKRN…
>MP11G1069400
MEFKNEILTLSTIEHLNLVRLYGYLEHGDEQIIVVEYVANGTLREHLDGIIGNGLETGERLDIAIDVAHAITYLHLYTGNPNVETRRCDTCHGSKATEKSGVNHDTFEDWEAVASSAMAPTAKSDGKTIIDSAISSKIPATANPLAEEASQIASNINYHAKFSPHFSPFKFEPEQAYYATADSVRDRLIQQWNETYLHFHKENPKQTYYLSMEYLQGRALTNAIGNLNVQSAYADALNKLGHQLEEITEQEKDAALGNGGLGRLASCFLDSMATLNLPAWGYGLRYRYGLFNQRIAKDGQEETAEDWLEKFSPWEVVRHDVVYPVRFFGRVHVNPDGSRKWVEGEVLRALAYDVPIPGYKTKNTISLRLWEAKASAEDFNLFQFNDGQYESAAQLHSRA…
>MP11G1070700
MAPTAKSDGKTIIDSAISSKIPATANPLAEEASQIASNINYHAKFSPHFSPFKFEPEQAYYATADSVRDRLIQQWNETYLHFHKENPKQTYYLSMEYLQGRALTNAIGNLNVQSAYADALNKLGHQLEEITEQEKDAALGNGGLGRLASCFLDSMATLNLPAWGYGLRYRYGLFNQRIAKDGQEETAEDWLEKFSPWEVVRHDVVYPVRFFGRVHVNPDGSRKWVEGEVLRALAYDVPIPGYKTKNTISLRLWEAKASAEDFNLFQFNDGQYESAAQLHSRAQQICAVLYPGDATEEGKLLRLKQQFFLCSASLQDIIFRFKERKQGTDSLQWSEFPKKVAVQMNDTHPTLAIPELMRLLLDEEGLAWDEAWEVTTRTVAYTNHTVLPEALEKWSQTVM…
>MP16G1059300m
MAALPFSAKSTPSKFVSSFIHSNHIRRNSRPFFITTTTCSRSRARRQLRVKNVETDEKDVATHTQQGSLATIPPDSSSIASNIKYHAEFTPSFSIESFALPKAFYATAESVRDMLIVNWNATYEYHDRLNVKQAYYLSMEFLQGRALLNAIGNLELSGAYADALKTLGHNLEDVARQEPDAALGNGGLGRLASCFLDSLATQNYPAWGYGLRYKYGLFKQHITKDGQEEVAENWLEMGNPWEIPRNDVSYPVKFYGEVVSGLDGKKTWIGGENVMAVAYDVPIPGYKTRTTINLRLWSTKVAPEEFDLHAFNTGDHAKAYAALKNAEKICYILYPGDESMEGKSLRLKQQYTLCSASLQDIVARFERRSGESVKWEEFPEKVAVQMNDTHPTLCIPELI…
>MP17G1059000
MAASQFSATRSGPEAVWHCKSQSKLIDFCSRKNKSKLLFTRTSNRRRSFSFSVKNVLDKPHELKDPIIEQDAASAFSSFTPDAASIASSIKYHAEFTPLFSPEQFELPKAFYATAQSVRDALIVNWNATNNYYEKLNAKQAYYLSMEFLQGRALLNAVGNLELDGAYAEALSKLGHKLENVANQEPDAALGNGGLGRLASCFLDSLATLNYPAWGYGLRYKYGLFKQRITKDGQEEVAEDWLEMGNPWEIVRNDVSYPIKFYGKVVTGSDGKRHWIGGEDIDAVAYDVPIPGYKTKTTINLRLWSTKASSQDFDLYAFNSGEHTKASEALANAEKICYVLYPGDESMEGKTLRLKQQYTLCSASLQDIVARFERRSGANVKWQEFPEKVAVQMNDTHPT…
>Pmi28039g
MTKPNAEASKIPAAANPLAEEPTKIASNINYHANFSPHFSPFKFEPEQAYYATAESVRDRLIRNWNETYLHFHNKNPKQTYYLSMEYLQGRALTNAIGNLNVQSAYAEALNKLGHDLENIREQEKDAALGNGGLGRLASCFLDSMATLNLPAWGYGLRYRYGLFKQRIAKDGQEETAEDWLEKFSPWEVVRHDVVYPIRFFGRVIVNPDGSRKWVEGEVLQALAYDVPIPGYKTKNTISLRLWDAKACSEDFNLFQFNDGQYDSAAQLHSRAQQICAVLYPGDATEEGKLLRLKQQFFLCSASLQDIIFRFKERKQGAELKWTDFPTKVAVQMNDTHPTLAIPELMRLLLDEEGLGWDEAWDVTSRTVAYTNHTVLPEALEKWSQTVMWKLLPRHMEII…
>Pmi31476g
MAVSQFSMESLHYKSQSKLIDFGSGRSFNSRLLLARTVNMNRRTHRSRHRRSVLVTNVIKDPNVEQETTLSSFTPDAVSIASSIKYHAEFTPLFSPEHFELPKAYFATAQSVRDALIVNWNATNEYYEKLNVKQAYYLSMEFLQGRALLNAVGNLELAGAYAEALSKLGHKLETVANQEPDAALGNGGLGRLASCFLDSLATLNYPAWGYGLRYKYGLFKQRITKEGQEEAAEDWLEMGNPWEIVRNDVSYPVKFYGNVATGSDGKRHWIGGEDVEAVAYDVPIPGYKSKTTINLRLWSTKASSRDFDLYSFNSGEHTKAFEALANAEKICYVLYPGDDSLEGKTLRLKQQYTLCSASLQDIVARFERRSGTNVNWEEFPNKVAVQMNDTHPTLCIPEL…
>Pmi3486g
MAAIPFSATSKPSKSATPSTFISSFIAGSNHVGRHSRLFLISTAGSVSGRARRKLCVNNVAATDQKQEPKDVASREGTLGAFPPDSASIASIIKYHAEFTPCFSMESFGLPKAFYATAESVRDMLIINWNATYEYYEKLNVKQAYYLSMEYLQGRALLNAIGNLELSGPYAEALEKLGHNLEDVARQEPDAALGNGGLGRLASCFLDSLATQNYPAWGYGLRYKYGLFKQLITKDGQEEVAENWLEVVIMVHLQFYARALLDPIILGMGNPWEIPRNDVTYPVKFYGKVISGPDGKKQWIGGENVTAVAYDVPIPGYKTKTTINLRLWSTKVAPKEFDLHAFNTGDHAKAYAAMKNAEKICYILYPGDESVEGKSLRLKQQYTLCSASLQDIIARFERR…
>Pmi11273g
MRPSTRYPSLEIREEKSPRPLSYSHSESHSCTQTSPSDPSSSSSLSLNTNVILLLSHISTMSILPSRFLTLPNLPSLTPSLPLRSPSSSSSSFVFYAPSNAVKTLRASWSQSLFATSSSSVTVENDSETDAASSGGTTLFVIRARNRIGLLGIITRVFSVLGLRVDKATVEFEGDYFVKRFFVTDSNGARIEDRASLDRIQKALVDAIDDDCGGTVSAGPTTTRGVVVRRPGLGLGSGDRGVKAERMLGLMDGFLKNDPVSLQKDILYHVEYTVARSRFSFDDFEAYQALAHSVRDRLIERSHDTQLYFKRKDPKRVYFLSLEFLMGRSLSNSVINLGVRDQYAEALSQLGFEYEVLAEQEGDAALGNGGLARLSACQMDSMATLDYPAWGYGLRYQYG…
>OsPho2
MPESNGAACGAAEKVKPAASPASEEPAAIAGNISFHAQYSPHFSPLAFGPEQAFYSTAESVRDHLVQRWNETYLHFHKTDPKQTYYLSMEYLQGRALTNAVGNLGITGAYAEAVKKFGYELEALVGQEKDAALGNGGLGRLASCFLDSMATLNLPAWGYGLRYRYGLFKQCITKEGQEEIAEDWLEKFSPWEIVRHDIVYPIRFFGHVEILPDGSRKWVGGEVLNALAYDVPIPGYKTKNAISLRLWDAKASAEDFNLFQFNDGQYESAAQLHARAQQICAVLYPGDATEEGKLLRLKQQYFLCSASLQDIFFRFKERKADRVSGKWSEFPAKVAVQLNDTHPTLAIPELMRLLMDVEGLGWDEAWDITNKTIAYTNHTVLPEALEKWSQIVMRKLLPR…
>OsPho1
MATASAPLQLATASRPLPVGVGCGGGGGGGLHVGGARGGGAAPARRRLAVRSVASDRGVQGSVSPEEEISSVLNSIDSSTIASNIKHHAEFTPVFSPEHFSPLKAYHATAKSVLDTLIMNWNATYDYYDRTNVKQAYYLSMEFLQGRALTNAVGNLELTGQYAEALQQLGHSLEDVATQEPDAALGNGGLGRLASCFLDSLATLNYPAWGYGLRYKHGLFKANHTKDGQEEVAENWLEMGNPWEIVRTDVSYPVKFYGKVVEGTDGRMHWIGGENIKVVAHDIPIPGYKTKTTNNLRLWSTTVPSQDFDLEAFNAGDHASAYEAHLNAEKICHVLYPGDESPEGKVLRLKQQYTLCSASLQDIIARFERRAGDSLSWEDFPSKVAVQMNDTHPTLCIPE…
>AT3G46970
MANANGKAATSLPEKISAKANPEADDATEIAGNIVYHAKYSPHFSPLKFGPEQALYATAESLRDRLIQLWNETYVHFNKVDPKQTYYLSMEYLQGRALTNAIGNLNLQGPYADALRTLGYELEEIAEQEKDAALGNGGLGRLASCFLDSMATLNLPAWGYGLRYRHGLFKQIITKKGQEEIPEDWLEKFSPWEIVRHDVVFPVRFFGKVQVNPDGSRKWVDGDVVQALAYDVPIPGYGTKNTISLRLWEAKARAEDLDLFQFNEGEYELAAQLHSRAQQICTVLYPGDATENGKLLRLKQQFFLCSASLQDIISRFHERSTTEGSRKWSEFPSKVAVQMNDTHPTLAIPELMRLLMDDNGLGWDEAWDVTSKTVAYTNHTVLPEALEKWSQSLMWKLLP…
>AT3G29320
MDTMRISGVSTGAEVLIQCNSLSSLVSRRCDDGKWRTRMFPARNRDLRPSPTRRSFLSVKSISSEPKAKVTDAVLDSEQEVFISSMNPFAPDAASVASSIKYHAEFTPLFSPEKFELPKAFFATAQSVRDALIMNWNATYEYYNRVNVKQAYYLSMEFLQGRALSNAVGNLGLNSAYGDALKRLGFDLESVASQEPDPALGNGGLGRLASCFLDSMATLNYPAWGYGLRYKYGLFKQRITKDGQEEAAEDWLELSNPWEIVRNDVSYPIKFYGKVVFGSDGKKRWIGGEDIVAVAYDVPIPGYKTKTTINLRLWSTKAPSEDFDLSSYNSGKHTEAAEALFNAEKICFVLYPGDESTEGKALRLKQQYTLCSASLQDIVARFETRSGGNVNWEEFPEKV…
>Mzpho1
MATTTSPPLQLASASRPHASASGGGGGGGVLLAGGSGGGVAPGWGRGRLQRRVSARSVASDRDVQGPVSPAEGLPSVLNSIGSSAIASNIKHHAEFAPLFSPDHFSPLKAYHATAKSVLDALLINWNATYDYYNKMNVKQAYYLSMEFLQGRALTNAIGNLEITGEYAEALKQLGQNLEDVASQEPDAALGNGGLGRLASCFLDSLATLNYPAWGYGLRYEYGLFKQIITKDGQEEIAENWLEMGYPWEVVRNDVSYPVKFYGKVVEGTDGRKHWIGGENIKAVAHDVPIPGYKTRTTNNLRLWSTTVPAQDFDLAAFNSGDHTKAYEAHLNAKKICHILYPGDESLEGKVLRLKQQYTLCSASLQDIIARFESRAGESLNWEDFPSKVAVQMNDTHPT…
>Mzpho2
MPEIKCGAAEKVKPAASPEAEKPADIAGNISYHAQYSPHFSPFAFGPEQAFYATAESVRDHLIQRWNETYLHFHKTDPKQTYYLSMEYLQGRALTNAVGNLGITGAYAEAVKKFGYELEALAGQEKDAALGNGGLGRLASCFLDSMATLNLPAWGYGLRYRYGLFKQHIAKEGQEEVAEDWLDKFSPWEIPRHDVVFPVRFFGHVEILPDGSRKLVGGEVLKALAYDVPIPGYKTKNAISLRLWEAKATAEDFNLFQFNDGQYESAAQLHARAQQICAVLYPGDATEEGKLLRLKQQFFLCSASLQDMIARFKERKSDRVSGKWSEFPTKVAVQLNDTHPTLAIPELMRLLMDEEGLGWDEAWDITYRTISYTNHTVLPEALEKWSQIVMRKLLPRHME…
